# Supplementary material for: Regulation of membrane phospholipid asymmetry by Notch-mediated flippase expression controls the number of intraepithelial TCRαβ+CD8αα+ T cells
Source: PLoS Biol. 2019 May 9;17(5):e3000262. doi: 10.1371/journal.pbio.3000262 (PMC6529014; doi:10.1371/journal.pbio.3000262)
Supplement: S1 Data — (XLSX) [file pbio.3000262.s009.xlsx]

## Sheet: Fig1ABC
Fig1A
	% of TCRβ+CD8αα+/CD4negTCRβ+IELs
Rbpj+/+#1	25.2			Average	SD	TTEST
Rbpj+/+#2	45.4		Rbpj+/+	35.52	8.87451	0.00105058
Rbpj+/+#3	30.5		Rbpj-/-	15.4943	6.43922
Rbpj+/+#4	44.2
Rbpj+/+#5	32.3
Rbpj-/-#1	10.7
Rbpj-/-#2	6.46
Rbpj-/-#3	22.3
Rbpj-/-#4	20.7
Rbpj-/-#5	22.4
Rbpj-/-#6	10.7
Rbpj-/-#7	15.2
Fig1B					Absolute number number (x10^6)
	Absolute number (x10^6)				TCRβ+
	TCRβ+	TCRγδ+			CD4+CD8αα+	CD4SP	CD8αα	CD8αβ
Rbpj+/+#1	9.98514	13.5511		Rbpj+/+#1	0.802659	0.863634	2.08996	6.13007
Rbpj+/+#2	6.17519	6.71446		Rbpj+/+#2	0.60634	0.267297	2.39633	2.56986
Rbpj+/+#3	2.46218	2.94575		Rbpj+/+#3	0.318485	0.172505	0.595977	1.30788
Rbpj+/+#4	5.67509	9.21064		Rbpj+/+#4	0.795399	0.0944682	2.10804	2.47367
Rbpj+/+#5	2.65769	3.71641		Rbpj+/+#5	0.554062	0.0462161	0.660306	1.29538
Rbpj-/-#1	3.34216	5.42754		Rbpj-/-#1	0.915525	0.161163	0.240918	1.96299
Rbpj-/-#2	5.42555	6.50896		Rbpj-/-#2	0.982098	0.191793	0.274074	3.89852
Rbpj-/-#3	4.9486	5.78746		Rbpj-/-#3	0.929872	0.289126	0.830039	2.79765
Rbpj-/-#4	2.70544	9.14309		Rbpj-/-#4	0.573023	0.0179512	0.432011	1.38343
Rbpj-/-#5	1.36351	3.69426		Rbpj-/-#5	0.278812	0.00835439	0.239659	0.743167
Rbpj-/-#6	3.89523	8.12583		Rbpj-/-#6	1.29775	0.0669961	0.26562	2.06427
Rbpj-/-#7	2.95294	4.70642		Rbpj-/-#7	1.0316	0.125664	0.271812	1.42724
					TCRβ+
Average	TCRβ+	TCRγδ+			CD4+CD8αα+	CD4SP	CD8αα	CD8αβ
Rbpj+/+	5.39106	7.22768		Rbpj+/+	0.615389	0.288824	1.57012	2.75537
Rbpj-/-	3.51906	6.19908		Rbpj-/-	0.858384	0.123007	0.364876	2.03961
					TCRβ+
SD	TCRβ+	TCRγδ+			CD4+CD8αα+	CD4SP	CD8αα	CD8αβ
Rbpj+/+	3.07615	4.32566		Rbpj+/+	0.199668	0.332052	0.868754	1.983
Rbpj-/-	1.38323	1.90361		Rbpj-/-	0.332682	0.10092	0.215517	1.04267
					TCRβ+
ttest	TCRβ+	TCRγδ+		Rbpj+/+	CD4+CD8αα+	CD4SP	CD8αα	CD8αβ
	0.180588	0.584373		Rbpj-/-	0.178752	0.234986	0.004975	0.431625
Fig1C
	Total IEL number	TCRβ+CD8αα+ number	% of TCRβ+CD8αα+ IEL			Rbpj+/+	Rbpj-/-
Rbpj+/+#1	50	5	10		maximum	22.2222	15.0943
Rbpj+/+#2	36	8	22.2222		3rd quartile	10.1449	6.16698
Rbpj+/+#3	44	4	9.09091		median	8.33333	3.0303
Rbpj+/+#4	50	5	10		1st quartile	7.14286	0
Rbpj+/+#5	36	3	8.33333		minimum	2.85714	0
Rbpj+/+#6	26	2	7.69231
Rbpj+/+#7	28	2	7.14286
Rbpj+/+#8	28	2	7.14286
Rbpj+/+#9	69	7	10.1449
Rbpj+/+#10	43	3	6.97674
Rbpj+/+#11	37	4	10.8108			Rbpj+/+	Rbpj-/-
Rbpj+/+#12	51	4	7.84314		1st quartile-minimun	4.28571	0
Rbpj+/+#13	39	5	12.8205		1st quartile	7.14286	0
Rbpj+/+#14	35	1	2.85714		median-1st quartile	1.19048	3.0303
Rbpj+/+#15	30	2	6.66667		3rd quartile-medien	1.81159	3.13668
Rbpj+/+#16	42	3	7.14286		maximum-3rd quartile	12.0773	8.92736
Rbpj+/+#17	50	6	12
Rbpj-/-#1	30	2	6.66667
Rbpj-/-#2	32	1	3.125
Rbpj-/-#3	33	1	3.0303
Rbpj-/-#4	20	0	0
Rbpj-/-#5	15	0	0
Rbpj-/-#6	37	0	0
Rbpj-/-#7	34	2	5.88235
Rbpj-/-#8	31	2	6.45161
Rbpj-/-#9	43	0	0
Rbpj-/-#10	41	3	7.31707
Rbpj-/-#11	32	1	3.125
Rbpj-/-#12	33	0	0
Rbpj-/-#13	49	1	2.04082
Rbpj-/-#14	33	0	0
Rbpj-/-#15	53	8	15.0943

## Sheet: Fig2AB
Fig2A
	% of each donor cell/live lymphocytes
	Rbpj+/+(CD45.1+)	Rbpj-/-(CD45.2+)			Average	SD	ttest
recipient#1	57.1191	42.8809		Rbpj+/+(CD45.1+)	54.2813	6.02532	0.054827
recipient#2	46.2056	53.7944		Rbpj-/-(CD45.2+)	45.7187	6.02532
recipient#3	53.9663	46.0337
recipient#4	51.746	48.254
recipient#5	62.3696	37.6304
Fig2B
	% of TCRβ+CD8αα+ IELs/CD4negTCRβ+IELs
	Rbpj+/+(CD45.1+)	Rbpj-/-(CD45.2+)			Average	SD	ttest
recipient#1	30.9	14		Rbpj+/+(CD45.1+)	30.86	2.35223	3.79659e-05
recipient#2	28.9	10.2		Rbpj-/-(CD45.2+)	12.068	4.58322
recipient#3	34.2	8.32
recipient#4	31.9	8.62
recipient#5	28.4	19.2

## Sheet: Fig3B
Fig3B
	Absolute number of TCRβ+CD8αα+IEL (10^6)			Average	SD		ttest	Control	Notch1-/-	Notch2-/-
control#1	3.31871		Control	3.24655	0.102046		Control
control#2	3.17439		Notch1-/-	1.54039	0.0971904		Notch1-/-	0.00339374
Notch1-/-#1	1.47166		Notch2-/-	0.839167	0.207245		Notch2-/-	0.00068037
Notch1-/-#2	1.60911		Notch1/2-/-	0.23042	0.0459062		Notch1/2-/-	0.000687469	0.00334943	0.0300535
Notch2-/-#1	1.07314
Notch2-/-#2	0.765705
Notch2-/-#3	0.67866
Notch1/2-/-#1	0.262881
Notch1/2-/-#2	0.19796

## Sheet: Fig4A
	% of cells					Average
	CD5+	PD-1neg	PD-1+			CD5+	PD-1neg	PD-1+
Rbpj+/+#1	12.2	19.6	80.4		Rbpj+/+	10.42	20.46	79.54
Rbpj+/+#2	8.6	24.1	75.9		Rbpj-/-	9.86667	22.9	77.1
Rbpj+/+#3	9.6	25.7	74.3
Rbpj+/+#4	10.4	17.5	82.5			SD
Rbpj+/+#5	11.3	15.4	84.6			CD5+	PD-1neg	PD-1+
Rbpj-/-#1	8.2	19.2	80.8		Rbpj+/+	1.40784	4.3535	4.3535
Rbpj-/-#2	10.9	24.3	75.7		Rbpj-/-	1.45717	3.23574	3.23574
Rbpj-/-#3	10.5	25.2	74.8
						ttest
						CD5+	PD-1neg	PD-1+
						0.613901	0.43725	0.43725

## Sheet: Fig5ABCDE
Fig5A
p value (-LOG10)
5.70602	ATPase activity, coupled to movement of substances
5.4065	positive regulation of phospholipid translocation
5.4065	regulation of phospholipid translocation
Fig5B
Cyc-A	Ct				Cyc-A	Fx(POWER)
	#1	#2	#3			#1	#2	#3
Rbpj+/+	21.8994	21.9165	21.9284		Rbpj+/+	1	0.988182	0.980127
Rbpj-/-	22.774	22.8091	22.8068		Rbpj-/-	0.545408	0.532285	0.533151
Heyl	Ct				Heyl	Fx(POWER)				Heyl	Normalized by CypA					Heyl	Normalized by Rbpj+/+#1
	#1	#2	#3			#1	#2	#3			#1	#2	#3				#1	#2	#3	Average	SD	ttest
Rbpj+/+	27.5499	27.6445	27.7992		Rbpj+/+	1	0.936557	0.8413		Rbpj+/+	1	0.947758	0.858358	0.935372		Rbpj+/+	1.06909	1.01324	0.917665	1	0.0765777	3.7327e-05
Rbpj-/-	31.7624	32.4199	31.9162		Rbpj-/-	0.0539413	0.0341967	0.0484877		Rbpj-/-	0.0989008	0.0642452	0.0909455			Rbpj-/-	0.105734	0.0686841	0.0972292	0.0905492	0.0194073
Dtx	Ct				Dtx	Fx(POWER)				Dtx	Normalized by CypA					Dtx	Normalized by Rbpj+/+#1
	#1	#2	#3			#1	#2	#3			#1	#2	#3				#1	#2	#3	Average	SD	ttest
Rbpj+/+	24.5456	24.657	24.6117		Rbpj+/+	1	0.9257	0.95524		Rbpj+/+	1	0.93677	0.974608	0.97046		Rbpj+/+	1.03044	0.965285	1.00428	1	0.0327868	9.97135e-07
Rbpj-/-	29.5994	29.9143	29.7438		Rbpj-/-	0.0301053	0.0242019	0.027239		Rbpj-/-	0.0551978	0.0454679	0.0510905			Rbpj-/-	0.056878	0.0468519	0.0526457	0.0521252	0.00503326
Atp8a2	Ct				Atp8a2	Fx(POWER)				Atp8a2	Normalized by CypA					Atp8a2	Normalized by Rbpj+/+#1
	#1	#2	#3			#1	#2	#3			#1	#2	#3				#1	#2	#3	Average	SD	ttest
Rbpj+/+	27.556	27.4681	27.6195		Rbpj+/+	1	1.06283	0.956926		Rbpj+/+	1	1.07554	0.976329	1.01729		Rbpj+/+	0.983005	1.05726	0.959736	1	0.0509338	2.17103e-05
Rbpj-/-	31.9379	32.0106	31.067		Rbpj-/-	0.0479628	0.0456064	0.087717		Rbpj-/-	0.0879392	0.0856805	0.164526			Rbpj-/-	0.0864447	0.0842244	0.161729	0.1108	0.0441206
Fig5C
CypA	Ct				CypA	Fx(POWER)
	#1	#2	#3			#1	#2	#3
EV	17.2675	17.2937	17.3		EV	1	0.982035	0.977748
N1IC	16.8983	16.7712	16.9232		N1IC	1.29168	1.41064	1.26957
Dtx1	Ct				Dtx1	Fx(POWER)				Dtx1	Normalized by CypA					Dtx1	Normalized by Rbpj+/+#1
	#1	#2	#3			#1	#2	#3			#1	#2	#3				#1	#2	#3	Average(x1000)	sd	ttest
EV	33.9096	32.9396	32.6385		EV	1	1.95883	2.41347		EV	1	1.99467	2.46839	1.82102		EV	0.000549143	0.00109536	0.0013555	0.001	0.000411549	3.77031e-05
N1IC	17.8292	17.8019	17.8076		N1IC	69295.2	70617.2	70337.7		N1IC	53647.5	50060.4	55402.8			N1IC	29.4602	27.4903	30.4241	29.1248	1.49535
Atp8a2	Ct				Atp8a2	Fx(POWER)				Atp8a2	Normalized by CypA					Atp8a2	Normalized by Rbpj+/+#1
	#1	#2	#3			#1	#2	#3			#1	#2	#3	average			#1	#2	#3	Average	sd	ttest
EV	30.9277	30.7577	31.2203		EV	1	1.1251	0.816413		EV	1	1.14568	0.834993	0.993559		EV	1.00648	1.15311	0.840406	1	0.156453	7.84541e-06
N1IC	24.3507	24.3649	24.3647		N1IC	95.4735	94.54	94.5514		N1IC	73.9145	67.0192	74.4751			N1IC	74.3936	67.4536	74.958	72.2684	4.17925
Fig5D
CypA	Ct				CypA	Fx(POWER)
	#1	#2	#3			#1	#2	#3
Rbpj+/+	21.92	21.661	21.8261		Rbpj+/+	1	1.19667	1.06723
Rbpj-/-	22.6307	22.5967	22.6602		Rbpj-/-	0.611032	0.625583	0.598663
										Atp11a	Normalized by CypA					Atp11a	Normalized by Rbpj+/+#1
Atp11a	Ct				ATP11a	Fx(POWER)					#1	#2	#3	average			#1	#2	#3	Average	SD	ttest
	#1	#2	#3			#1	#2	#3		Rbpj+/+	1	2.22945	1.53049	1.58665		Rbpj+/+	0.630261	1.40513	0.964606	1	0.547918	0.537299
Rbpj+/+	36.1309	34.7151	35.423		Rbpj+/+	1	2.66792	1.63338		Rbpj-/-	1.31859	4.27257	2.36368			Rbpj-/-	0.831058	2.69283	1.48974	1.67121	1.31647
Rbpj-/-	36.4425	34.7125	35.63		Rbpj-/-	0.805703	2.67285	1.41505
Atp11c	Ct				Atp11c	Fx(POWER)				Atp11c	Normalized by CypA					Atp11c	Normalized by Rbpj+/+#1
	#1	#2	#3			#1	#2	#3			#1	#2	#3	average			#1	#2	#3	Average	SD	ttest
Rbpj+/+	28.8645	28.9007	28.3367		Rbpj+/+	1	0.975237	1.44171		Rbpj+/+	1	0.814956	1.35089	1.05528		Rbpj+/+	0.947615	0.772264	1.28012	1	0.25795	0.672237
Rbpj-/-	29.69	29.3462	29.8372		Rbpj-/-	0.564271	0.716144	0.509547		Rbpj-/-	0.923473	1.14476	0.851142			Rbpj-/-	0.875096	1.08479	0.806554	0.922148	0.144965
Fig5E
	% of TCRβ+CD8αα+IEL/TCRβ+ and TCRγδ+ IELs			Average	SD	ttest
EV#1	6		EV	3.325	2.05163	0.0190858
EV#2	3.1		ATP8A2	10.625	5.11949
EV#3	3.2
EV#4	1
Atp8a2#1	16.7
Atp8a2#2	12.1
Atp8a2#3	4.5
Atp8a2#4	9.2

## Sheet: Fig6CDF
Fig6C
sample Name	TCRβ+CD8αα+IELs Events			Ratio of TCRβ+CD8αα+IEL number (culture with macrophges/without macrophages
Rbpj+/+ with macrophage	1372						Average	SD	ttest
Rbpj+/+ with macrophage	1308		Rbpj+/+	1.54853		Rbpj+/+	1.64863	0.0884268	8.12211e-05
Rbpj+/+ with macrophage	1064			1.68123		Rbpj-/-	0.764407	0.0302927
Rbpj+/+ without macrophage	886			1.71613
Rbpj+/+ without macrophage	778		Rbpj-/-	0.72973
Rbpj+/+ without macrophage	620			0.777778
Rbpj-/- with macrophage	81			0.785714
Rbpj-/- with macrophage	91
Rbpj-/- with macrophage	77
Rbpj-/- without macrophage	111
Rbpj-/- without macrophage	117
Rbpj-/- without macrophage	98
Fig6D
	% of CD11c+MHC classII+/lymphocyte
Rbpj-/- Control Ab	0.329134			Average	SD	ttest
Rbpj-/- Control Ab	0.55965		Rbpj-/- Control Ab	0.423942	0.120578	0.00966015
Rbpj-/- Control Ab	0.383043		Rbpj-/- αCSF1R Ab	0.0806197	0.0425868
Rbpj-/- αCSF1R Ab	0.116905
Rbpj-/- αCSF1R Ab	0.0912204
Rbpj-/- αCSF1R Ab	0.0337339
Fig6D
	% of CD11c+MHC classII+/lymphocyte
Rbpj-/- Control Ab	0.00329134			Average	SD	ttest
Rbpj-/- Control Ab	0.0055965		Rbpj-/- Control Ab	0.00423942	0.00120578	0.00966015
Rbpj-/- Control Ab	0.00383043		Rbpj-/- αCSF1R Ab	0.000806197	0.000425868
Rbpj-/- αCSF1R Ab	0.00116905
Rbpj-/- αCSF1R Ab	0.000912204
Rbpj-/- αCSF1R Ab	0.000337339
Fig6F
	% of abCD8aaIEL/ TCRβ+IELs
Rbpj+/+	33.1637			Average	SD		ttest
Rbpj+/+	32.5553		Rbpj+/+	32.6797	0.435257		Rbpj+/+ vs Rbpj-/- Control Ab	0.000133991
Rbpj+/+	32.3203		Rbpj-/- Control Ab	13.408	2.27157		Rbpj+/+ vs Rbpj-/- αCSF1R Ab	0.00249114
Rbpj-/- Control Ab	10.9066		Rbpj-/- αCSF1R Ab	22.1186	2.66885		Rbpj-/- Control Ab vs Rbpj-/- αCSF1R Ab	0.012597
Rbpj-/- Control Ab	15.3422
Rbpj-/- Control Ab	13.9752
Rbpj-/- αCSF1R Ab	21.2357
Rbpj-/- αCSF1R Ab	20.003
Rbpj-/- αCSF1R Ab	25.117

## Sheet: S2AB
S2_FigA
		Weight														% of decrease
	genotype	day0	day2	day4	day6	day7	day8	day9	day11	day13	day19	day20			genotype	day0	day2	day4	day6	day7	day8	day9	day11	day13	day19	day25
Water	Rbpj+/+	26.45	27	26.95	27.42	27.43	27.15	26.75	27.38	26.94	27.74	27.95		water	Rbpj+/+	100	102.079	101.89	103.667	103.705	102.647	101.134	103.516	101.853	104.877	105.671
	Rbpj+/+	25.62	25.89	25.74	26.31	25.97	26.17	25.74	28.22	26.61	26.78	27			Rbpj+/+	100	101.054	100.468	102.693	101.366	102.147	100.468	110.148	103.864	104.528	105.386
	Rbpj+/+	27	27.59	27.64	27.86	27.81	28.33	27.78	26.49	28.37	29.17	28.82			Rbpj+/+	100	102.185	102.37	103.185	103	104.926	102.889	98.1111	105.074	108.037	106.741
2%DSS	Rbpj+/+	25.65	26.07	26.83	24.08	22.95	21.62	20.58	21.03	21.75	24.53	24.97		2%DSS	Rbpj+/+	100	101.637	104.6	93.8791	89.4737	84.2885	80.2339	81.9883	84.7953	95.6335	97.3489
	Rbpj+/+	26.14	27.15	27.41	23.3	21.91	19.59	20.02	20.41	22.89	23.56	23.89			Rbpj+/+	100	103.864	104.858	89.1354	83.8179	74.9426	76.5876	78.0796	87.5669	90.1301	91.3925
	Rbpj+/+	25.55	26.14	26	22.86	21.83	22.24	22.92	22.86	23.56	24.98	24.85			Rbpj+/+	100	102.309	101.761	89.4716	85.4403	87.045	89.7065	89.4716	92.2114	97.7691	97.2603
	Rbpj+/+	23.21	23.39	23.82	21.01	18.88	17.43	15.84	dead	dead	dead	dead			Rbpj+/+	100	100.776	102.628	90.5213	81.3442	75.0969	68.2464	dead	dead	dead	dead
	Rbpj+/+	20.65	21.44	21.54	18.22	16.49	14.83	13.38	dead	dead	dead	dead			Rbpj+/+	100	103.826	104.31	88.2324	79.8547	71.816	64.7942	dead	dead	dead	dead
	Rbpj+/+	22.97	23.94	23.9	19.36	17.92	16.52	15.83	dead	dead	dead	dead			Rbpj+/+	100	104.223	104.049	84.2838	78.0148	71.9199	68.916	dead	dead	dead	dead
	Rbpj+/+	25.77	25.78	25.26	23.77	22.22	20.32	19.78	20.36	23.23	25.66	26.55			Rbpj+/+	100	100.039	98.021	92.239	86.2243	78.8514	76.7559	79.0066	90.1436	99.5731	103.027
	Rbpj+/+	24.02	24.19	23.35	20.3	19.31	17.64	17.91	18.12	19.41	22.97	23			Rbpj+/+	100	100.708	97.2107	84.5129	80.3913	73.4388	74.5629	75.4371	80.8077	95.6286	95.7535
	Rbpj-/-	22.51	22.11	22.13	18.95	17.76	15.24	dead	dead	dead	dead	dead			Rbpj-/-	100	98.223	98.3119	84.1848	78.8983	67.7032	dead	dead	dead	dead	dead
	Rbpj-/-	23.04	23.27	22.85	19.14	16.76	dead	dead	dead	dead	dead	dead			Rbpj-/-	100	100.998	99.1753	83.0729	72.7431	dead	dead	dead	dead	dead	dead
	Rbpj-/-	23.63	23.67	23.74	24.24	19.95	18.58	21.18	15.85	15.21	24.23	24.19			Rbpj-/-	100	100.169	100.466	102.581	84.4266	78.6289	89.6318	67.0758	64.3673	102.539	102.37
	Rbpj-/-	26.63	26.42	26.39	23.45	22.83	21.79	21.1	21.93	22.34	23.75	24.53			Rbpj-/-	100	99.2114	99.0988	88.0586	85.7304	81.825	79.2339	82.3507	83.8903	89.1851	92.1142
	Rbpj-/-	24.67	25.19	25.37	21.39	22.42	21.31	17.59	21.2	21.73	20.48	24.21			Rbpj-/-	100	102.108	102.837	86.7045	90.8796	86.3802	71.3012	85.9343	88.0827	83.0158	98.1354
	Rbpj-/-	23.52	23.94	25	23.21	22.11	20.45	18.99	19.25	21.29	23.96	24.7			Rbpj-/-	100	101.786	106.293	98.682	94.0051	86.9473	80.7398	81.8452	90.5187	101.871	105.017
	Rbpj-/-	24.57	24.65	24.76	21.01	18.6	17.12	15.67	dead	dead	dead	dead			Rbpj-/-	100	100.326	100.773	85.5108	75.7021	69.6785	63.777	dead	dead	dead	dead
	Rbpj-/-	26.75	28.11	27.66	23	21.99	20.34	19.02	18.09	19.84	24.14	24.84			Rbpj-/-	100	105.084	103.402	85.9813	82.2056	76.0374	71.1028	67.6262	74.1682	90.243	92.8598
	Rbpj-/-	25.43	26.92	24.51	22.21	20.45	18.77	16.86	dead	dead	dead	dead			Rbpj-/-	100	105.859	96.3822	87.3378	80.4168	73.8105	66.2996	dead	dead	dead	dead
	Rbpj-/-	21.2	21.41	21.46	18.24	16.99	15.45	13.88	dead	dead	dead	dead			Rbpj-/-	100	100.991	101.226	86.0377	80.1415	72.8774	65.4717	dead	dead	dead	dead
	Rbpj-/-	21.54	22.11	21.04	18.2	16.52	15.47	14.63	dead	dead	dead	dead			Rbpj-/-	100	102.646	97.6787	84.494	76.6945	71.8199	67.9201	dead	dead	dead	dead
	Rbpj-/-	27.58	27.8	27.6	25.47	24.94	23.94	22.35	23.86	25.67	27.79	28.38			Rbpj-/-	100	100.798	100.073	92.3495	90.4278	86.802	81.037	86.512	93.0747	100.761	102.901
	Rbpj-/-	23.88	24.65	24.72	23.41	22.2	20.41	18.74	17.25	21.22	23.74	24.1			Rbpj-/-	100	103.224	103.518	98.0318	92.9648	85.469	78.4757	72.2362	88.861	99.4137	100.921
		Average
	genotype	day0	day2	day4	day6	day7	day8	day9	day11	day13	day19	day20
water	Rbpj+/+	100	101.773	101.576	103.182	102.69	103.24	101.497	103.925	103.597	105.814	105.933
2%DSS	Rbpj+/+	100	102.173	102.18	89.0345	83.0702	77.1749	74.9754	80.7966	87.105	95.7469	96.9564
	Rbpj-/-	100	101.648	100.71	89.4636	83.4797	78.1649	74.0901	77.6543	83.2804	95.2899	99.1883
		SD
	genotype	day0	day2	day4	day6	day7	day8	day9	day11	day13	day19	day20
water	Rbpj+/+	0	0.624872	0.989105	0.487053	1.19983	1.48151	1.2504	6.02902	1.6273	1.93315	0.714073
2%DSS	Rbpj+/+	0	1.63674	3.01021	3.37656	3.83929	5.73741	7.89438	5.38485	4.48643	3.5463	4.16832
	Rbpj-/-	0	2.16859	2.7413	6.36263	6.92033	7.13094	8.2208	8.45047	10.3572	7.70493	5.03459
S2_FigB
skin	anus	genotype	day7	day8	day9	day10	day11	day12	day13		skin	anus	genotype	day7	day8	day9	day10	day11	day12	day13
TNBS	PBS	Rbpj-/-	18.37	17.27	16.55	17.49	18.92	19.1	19.03		TNBS	PBS	Rbpj-/-	100	94.012	90.0925	95.2096	102.994	103.974	103.593
		Rbpj-/-	17.88	17.18	15.93	15.21	17.76	17.62	17.68				Rbpj-/-	100	96.085	89.094	85.0671	99.3289	98.5459	98.8814
		Rbpj+/+	17.6	17.42	17.65	18.27	19.42	18.75	18.07				Rbpj+/+	100	98.9773	100.284	103.807	110.341	106.534	102.67
		Rbpj-/-	18.75	17.35	16.2	15.23	17.71	18.6	19.89				Rbpj-/-	100	92.5333	86.4	81.2267	94.4533	99.2	106.08
		Rbpj+/+	17	15.96	16.08	16.77	18.22	18.46	17.91				Rbpj+/+	100	93.8824	94.5882	98.6471	107.176	108.588	105.353
PBS	PBS	Rbpj+/+	17.44	17.37	17.69	17.4	18.93	18.73	17.98		PBS	PBS	Rbpj+/+	100	99.5986	101.433	99.7706	108.544	107.397	103.096
		Rbpj-/-	17.83	17.75	17.8	17.74	19.03	20.23	18.14				Rbpj-/-	100	99.5513	99.8317	99.4952	106.73	113.46	101.739
		Rbpj+/+	17.12	17.56	16.39	16.42	19.51	19.09	19.7				Rbpj+/+	100	102.57	95.736	95.9112	113.96	111.507	115.07
TNBS	TNBS	Rbpj+/+	19.26	17.16	15.69	15.13	17.2	18.92	19.57		TNBS	TNBS	Rbpj+/+	100	89.0966	81.4642	78.5566	89.3043	98.2347	101.61
		Rbpj+/+	18.03	15.55	14.35	13.64	16.32	18.15	18.92				Rbpj+/+	100	86.2451	79.5896	75.6517	90.5158	100.666	104.936
		Rbpj+/+	17.99	16.74	15.32	dead	dead	dead	dead				Rbpj+/+	100	93.0517	85.1584	dead	dead	dead	dead
		Rbpj+/+	16.28	14.6	13.55	12.51	13.35	13.72	15.69				Rbpj+/+	100	89.6806	83.231	76.8428	82.0025	84.2752	96.3759
		Rbpj+/+	17.35	dead	dead	dead	dead	dead	dead				Rbpj+/+	100	dead	dead	dead	dead	dead	dead
		Rbpj-/-	19.06	16.89	15.82	14.01	16.3	18.72	20.53				Rbpj-/-	100	88.6149	83.001	73.5047	85.5194	98.2162	107.712
		Rbpj-/-	18.09	15.89	14.56	15.03	16.03	17.67	18.33				Rbpj-/-	100	87.8386	80.4865	83.0846	88.6125	97.6783	101.327
		Rbpj-/-	20.16	17.76	16.48	15.72	17.3	19.05	20.57				Rbpj-/-	100	88.0952	81.746	77.9762	85.8135	94.494	102.034
		Rbpj-/-	19.67	17.42	16.08	15.23	17.76	19.11	20.52				Rbpj-/-	100	88.5613	81.7489	77.4276	90.2898	97.153	104.321
		Rbpj-/-	17.98	16.57	dead	dead	dead	dead	dead				Rbpj-/-	100	92.158	dead	dead	dead	dead	dead
		Rbpj-/-	19.12	16.93	15.51	14.66	17.83	18.58	20.43				Rbpj-/-	100	88.546	81.1192	76.6736	93.2531	97.1757	106.851
		Rbpj-/-	18.49	19.44	19.36	19.13	19.68	20.16	19.48				Rbpj-/-	100	105.138	104.705	103.461	106.436	109.032	105.354
		Rbpj-/-	19.2	17.15	15.26	14.43	13.42	15.42	17.94				Rbpj-/-	100	89.3229	79.4792	75.1562	69.8958	80.3125	93.4375
		Rbpj-/-	19.08	16.9	15.77	14.67	14.12	13.48	14.13				Rbpj-/-	100	88.5744	82.652	76.8868	74.0042	70.6499	74.0566
		Rbpj-/-	18.31	15.99	14.91	15.23	17.54	19.15	19.24				Rbpj-/-	100	87.3293	81.4309	83.1786	95.7946	104.588	105.079
			Average
skin	anus	genotype	day7	day8	day9	day10	day11	day12	day13
TNBS	PBS	Rbpj+/+ and Rbpj-/-	17.92	17.036	16.482	16.594	18.406	18.506	18.516
PBS	PBS	Rbpj+/+ and Rbpj-/-	17.4633	17.56	17.2933	17.1867	19.1567	19.35	18.6067
TNBS	TNBS	Rbpj+/+	17.782	16.0125	14.7275	13.76	15.6233	16.93	18.06
		Rbpj-/-	18.916	17.094	15.9722	15.3456	16.6644	17.9267	19.0189
			% of decrease
skin	anus	genotype	day7	day8	day9	day10	day11	day12	day13
TNBS	PBS	Rbpj+/+ and Rbpj-/-	100	95.067	91.9754	92.6004	102.712	103.27	103.326
PBS	PBS	Rbpj+/+ and Rbpj-/-	100	100.554	99.0265	98.4157	109.697	110.804	106.547
TNBS	TNBS	Rbpj+/+	100	90.0489	82.8225	77.3816	87.8604	95.2086	101.563
		Rbpj-/-	100	90.3679	84.4376	81.1247	88.0971	94.7699	100.544
			SD
skin	anus	genotype	day7	day8	day9	day10	day11	day12	day13
TNBS	PBS	Rbpj+/+ and Rbpj-/-	0	2.51285	5.44808	9.41917	6.28003	4.42344	2.82611
PBS	PBS	Rbpj+/+ and Rbpj-/-	0	1.7294	2.93832	2.15315	3.7617	3.0951	7.33646
TNBS	TNBS	Rbpj+/+	0	2.793	2.3852	1.46027	4.60545	8.84516	4.3154
		Rbpj-/-	0	5.3343	7.82094	9.091	10.9989	11.8374	10.6159

## Sheet: S4AB
S4_FigA
	Absolute number (10^4)
Rbpj+/+#1	4.68		Rbpj+/+	4.44333	0.25697	0.666494
Rbpj+/+#2	4.48		Rbpj-/-	3.882	2.07762
Rbpj+/+#3	4.17
Rbpj-/-#1	6.28
Rbpj-/-#2	2.744
Rbpj-/-#3	2.622
S4_FigA
	% of NKT cell/lymophcytes			Average	SD	ttest
Rbpj+/+#1	1.2		Rbpj+/+	1	0.2	0.234101
Rbpj+/+#2	0.8		Rbpj-/-	0.766667	0.208167
Rbpj+/+#3	1
Rbpj-/-#1	1
Rbpj-/-#2	0.7
Rbpj-/-#3	0.6
S4_FigB
	% of MAIT cells /lymophcytes			Average	SD	ttest
Rbpj+/+#1	0.038		Rbpj+/+	0.05385	0.0152229	0.480482
Rbpj+/+#2	0.0453		Rbpj-/-	0.0466667	0.0057735
Rbpj+/+#3	0.06
Rbpj+/+#4	0.0721
Rbpj-/-#1	0.05
Rbpj-/-#2	0.05
Rbpj-/-#3	0.04

## Sheet: S5
	% of AvvexinV+				Average
	αβCD8ααIEL	αβCD8αβIEL	CD4+IEL		αβCD8ααIEL	αβCD8αβIEL	CD4+IEL
Rbpj+/+#1	0.8	1.8	2.3		2.72381	3.24762	3.56667
Rbpj+/+#2	1	1	1.8		5.86316	4.2	5.05789
Rbpj+/+#3	1.3	1.3	1.9
Rbpj+/+#4	0.6	1.1	2		SD
Rbpj+/+#5	0.4	0.1	0.2		αβCD8ααIEL	αβCD8αβIEL	CD4+IEL
Rbpj+/+#6	0.2	0	0.1		3.13654	3.52968	4.02111
Rbpj+/+#7	0.4	0.2	0.7		6.32791	3.1714	5.05924
Rbpj+/+#8	7.5	11.2	14
Rbpj+/+#9	5.8	12.1	10.9		ttest
Rbpj+/+#10	4.9	8	10.9		αβCD8ααIEL	αβCD8αβIEL	CD4+IEL
Rbpj+/+#11	0.6	1.3	8		0.0507131	0.376971	0.306373
Rbpj+/+#12	0.2	0.8	0.6
Rbpj+/+#13	0.4	0.8	1.2
Rbpj+/+#14	1.7	1.7	2
Rbpj+/+#15	4.3	4.8	2
Rbpj+/+#16	1.6	4.1	0
Rbpj+/+#17	12.4	5.9	5.1
Rbpj+/+#18	2.7	3.1	2.4
Rbpj+/+#19	3.5	2.8	2.8
Rbpj+/+#20	6	5.4	5.1
Rbpj+/+#21	0.9	0.7	0.9
Rbpj-/-#1	1	2.4	1.9
Rbpj-/-#2	4.7	2.6	2.7
Rbpj-/-#3	3.2	2.1	2.2
Rbpj-/-#4	1.2	0.1	0.5
Rbpj-/-#5	1.4	0.2	0.2
Rbpj-/-#6	1.3	0.1	0.3
Rbpj-/-#7	4.1	5.5	8.8
Rbpj-/-#8	6.1	8.2	10.6
Rbpj-/-#9	5.8	6.8	8.8
Rbpj-/-#10	1.9	3	2.7
Rbpj-/-#11	1.9	1.9	4.3
Rbpj-/-#12	9.1	6	20.6
Rbpj-/-#13	3.4	2.6	2.5
Rbpj-/-#14	2.3	2.8	1.9
Rbpj-/-#15	21.4	10.7	9.1
Rbpj-/-#16	7.8	8.6	6.6
Rbpj-/-#17	10.4	7.1	6.5
Rbpj-/-#18	22.6	7	5.9
Rbpj-/-#19	1.8	2.1	0
